# Supplementary material for: Tlalpan 2020 Case Study: Enhancing Uric Acid Level Prediction with Machine Learning Regression and Cross-Feature Selection
Source: Nutrients. 2025 Mar 17;17(6):1052. doi: 10.3390/nu17061052 (PMC11946391; doi:10.3390/nu17061052)
Supplement: Supplementary file 1 [file nutrients-17-01052-s001.zip]

Archive with 1 entries (1 files):
- nutrients-3499305-supplementary.pdf
